# Supplementary material for: Quantum-Chemical Consideration of Al2M2 Tetranuclear Metal Clusters (M–3d-Element): Molecular/Electronic Structures and Thermodynamics
Source: Materials (Basel). 2021 Nov 12;14(22):6836. doi: 10.3390/ma14226836 (PMC8619736; doi:10.3390/ma14226836)
Supplement: Supplementary file 1 [file materials-14-06836-s001.zip]

Archive with 1 entries (1 files):
- materials-1424069-supplementary.pdf
